# Supplementary material for: Consumption of Different Egg-Based Diets Alters Clinical Metabolic and Hematological Parameters in Young, Healthy Men and Women
Source: Nutrients. 2023 Aug 27;15(17):3747. doi: 10.3390/nu15173747 (PMC10490185; doi:10.3390/nu15173747)
Supplement: Supplementary file 1 [file nutrients-15-03747-s001.zip]

Archive with 1 entries (1 files):
- nutrients-2514188-supplementary.pdf
